# Supplementary material for: Emergency myelopoiesis contributes to immune cell exhaustion and pulmonary vascular remodelling
Source: Br J Pharmacol. 2020 Feb 4;178(1):187–202. doi: 10.1111/bph.14945 (PMC8240454; doi:10.1111/bph.14945)
Supplement: Supplementary file 4 — Table S1. Complete list of antibodies [file BPH-178-187-s002.xlsx]

## Sheet: Sheet1
	Supplemental Table 1. Complete list of antibodies
	Antibody [Fluorophore]	Application	Vendor	Catalog No.
	a-smooth muscle actin (a-sma)	IHC	Abcam	ab5694
	Apoptag Apoptosis Kit	IHC	FisherScientific	S7100
	Collagen 1A1	WB	Novus	NB600-408
	Fibronectin	WB	Novus	NBP1-91258
	b-actin	WB	CST	4967
	CD8 [FITC]	Flow	BD	340692
	CD4 [PE]	Flow	BD	340670
	Sytox-Red Viability	Flow	Molecular Probes	S34859
	CD11b [ef450]	Flow	Affymetrix	48-0112
	CD11c [PE-Cy7]	Flow	Affymetrix	25-0114
	Ly6C [BV711]	Flow	Biolegend	128037
	Ly6G [BV605]	Flow	Biolegend	127639
	FVD [APC-Cy7]	Flow	Affymetrix	65-0865
	Arg1 [PE]	Flow	BD	IC5868P
	iNOS [PerCP-ef710]	Flow	Thermo Fisher	46-5920-80
	CD45 [APC]	Flow	Biolegend	103112
	PD-L1 [BV785]	Flow	Biolegend	124331
	CD4 [BV605	Flow	Biolegend	100451
	CD8 [BV785]	Flow	Biolegend	100750
	CD25 [FITC]	Flow	Biolegend	102006
	FoxP3 [PE]	Flow	Biolegend	126404
	PD-1 [PE-CF594]	Flow	BD	562523
	IL-10 [BV421]	Flow	Biolegend	505022
	CD62L [APC]	Flow	Biolegend	104412
	PD-L1 [Clone 10F.9G2]	In vivo	Bio X Cell	BE0101
	IgG2b [Clone LTF-2]	In vivo	Bio X Cell	BE0090
	Human Studies
	CD11b [Alexa Fluor 700]	Flow	BD	557918
	CD15 [PE-Cy7]	Flow	BD	560827
	CD33 [APC]	Flow	BD	551378
	HLA-DR [FITC]	Flow	BD	347363
	CD14 [Pacific Blue]	Flow	BD	558121
	Sytox Blue	Flow	Invitrogen	S34857
	PD-L1 [BV650]	Flow	BD	563740
	IHC = immunohistochemistry, WB = Western Blot, Flow = flow cytometry, In vivo = blockade
