# Supplementary material for: Emergency myelopoiesis contributes to immune cell exhaustion and pulmonary vascular remodelling
Source: Br J Pharmacol. 2020 Feb 4;178(1):187–202. doi: 10.1111/bph.14945 (PMC8240454; doi:10.1111/bph.14945)
Supplement: Supplementary file 5 — Table S2. Patient Characteristics for Myeloid‐Derived Suppressor Cell (MDSC) Analysis* [file BPH-178-187-s001.xlsx]

## Sheet: WHOGroup3PHINE.UF.cv10.31.18
	Supplemental Table 2. Patient Characteristics for Myeloid-Derived Suppressor Cell (MDSC) Analysis*
		Healthy Control (HC) (n = 8)	Interstitial Lung Disease (ILD) (n = 5)	Interstitial Lung Disease + Pulmonary Hypertension (ILD+PH) (n = 15)	**P-value
	Age (years)	33.2 ± 6.2	60.2 ± 4.90	67.3 ± 4.06	0.29
	Sex
	Men (%)	33.3	20	66.7
	Women (%)	66.7	80	33.3
	FEV1 (% predicted)	-	75.2 ± 12.06	70.7 ± 5.46	0.75
	FVC (% predicted)	-	82.6 ± 10.70	69.2 ± 7.39	0.33
	DLCO (% predicted)	-	71.0 ± 10.52	43.7 ± 5.78	0.06
	mPAP (mmHg)	-	14.7 ± 1.76	29.7 ± 2.61	0.0006
	PCWP (mmHg)	-	7.5 ± 1.34	11.4 ± 1.43	0.13
	PVR (Woods Unit)	-	1.2 ± 0.18	3.49 ± 0.48	0.009
	FEV1 = Forced Expiratory Volume in the 1st second; FVC = Forced Vital Capacity; DLCO = Diffusing capacity of the Lung for Carbon Monoxide; mPAP = mean Pulmonary Artery Pressure; PCWP = Pulmonary Capillary Wedge Pressure; PVR = Pulmonary Vascular Resistance; ILD designation includes diagnoses of Idiopathic Pulmonary Fibrosis (IPF), Connective Tissue Disease-Associated ILD (CT-ILD), Combined Pulmon…
	* Values represent mean ± standard error of the mean (SEM)
	** P < 0.05, used for significance; Mann-Whitney U Test used to compare ILD and ILD+PH groups
